# Supplementary material for: A national survey of household pet lemur ownership in Madagascar
Source: PLoS One. 2019 May 8;14(5):e0216593. doi: 10.1371/journal.pone.0216593 (PMC6506143; doi:10.1371/journal.pone.0216593)
Supplement: S1 Table — (XLSX) [file pone.0216593.s001.xlsx]

## Sheet: Towns over 5000
Town	Number of people interviewed	Number of people who had seen someone else's lemur	Number of people seen in three years prior to interview	Number of people seen in 1.5 years prior to interview	Number of people seen in 0.5 years prior to interview	Number of people who had owned a lemur	Number of people who had owned a lemur three years prior to interviw	Number of people who had owned a lemur in 1.5 years prior to interview	Number of people who had owned a lemur in 0.5 years prior to interview	Seen in the same town	Seen in same town three years prior	Seen in same town 1.5 years	Seen in same town 0.5 years	Owned in same town	Owned in same town 3 years	Owned in 1.5 years	Owned in same town 0.5 years	Number of people who had seen someone else's lemur	Number of people seen in three years prior to interview	Number of people seen in 1.5 years prior to interview	Number of people seen in 0.5 years prior to interview	Number of people who had owned a lemur	Number of people who had owned a lemur three years prior to interviw	Number of people who had owned a lemur in 1.5 years prior to interview	Number of people who had owned a lemur in 0.5 years prior to interview	Seen in the same town	Seen in same town three years prior	Seen in same town 1.5 years	Seen in same town 0.5 years	Owned in same town	Owned in same town 3 years	Owned in 1.5 years	Owned in same town 0.5 years
Ambanja	55	28	12	10	8	6	2	0	0	21	9	9	7	3	2	0	0	0.509091	0.218182	0.181818	0.145455	0.109091	0.0363636	0	0	0.381818	0.163636	0.163636	0.127273	0.0545455	0.0363636	0	0
Ambilobe	99	31	21	15	10	3	0	0	0	16	11	8	7	3	0	0	0	0.313131	0.212121	0.151515	0.10101	0.030303	0	0	0	0.161616	0.111111	0.0808081	0.0707071	0.030303	0	0	0
Ambositra	99	36	22	18	10	8	3	3	2	25	19	17	9	5	2	2	1	0.363636	0.222222	0.181818	0.10101	0.0808081	0.030303	0.030303	0.020202	0.252525	0.191919	0.171717	0.0909091	0.0505051	0.020202	0.020202	0.010101
Anakao	40	32	25	12	5	1	1	1	1	13	8	1	1	0	0	0	0	0.8	0.625	0.3	0.125	0.025	0.025	0.025	0.025	0.325	0.2	0.025	0.025	0	0	0	0
Andasibe	53	5	0	0	0	2	1	1	0	3	0	0	0	2	1	1	0	0.0943396	0	0	0	0.0377358	0.0188679	0.0188679	0	0.0566038	0	0	0	0.0377358	0.0188679	0.0188679	0
Andrevorevo	40	20	10	7	4	1	1	1	0	9	6	5	4	1	1	1	0	0.5	0.25	0.175	0.1	0.025	0.025	0.025	0	0.225	0.15	0.125	0.1	0.025	0.025	0.025	0
Andriba	74	3	3	1	1	6	2	1	1	2	2	1	1	3	1	0	0	0.0405405	0.0405405	0.0135135	0.0135135	0.0810811	0.027027	0.0135135	0.0135135	0.027027	0.027027	0.0135135	0.0135135	0.0405405	0.0135135	0	0
Aniverano Nord	90	29	20	18	16	0	0	0	0	24	19	17	16	0	0	0	0	0.322222	0.222222	0.2	0.177778	0	0	0	0	0.266667	0.211111	0.188889	0.177778	0	0	0	0
Antananarivo	253	82	29	24	14	2	0	0	0	25	14	10	6	1	0	0	0	0.324111	0.114625	0.0948617	0.055336	0.00790514	0	0	0	0.0988142	0.055336	0.0395257	0.0237154	0.00395257	0	0	0
Antsiafabositra	69	2	1	0	0	9	3	2	0	0	0	0	0	3	0	0	0	0.0289855	0.0144928	0	0	0.130435	0.0434783	0.0289855	0	0	0	0	0	0.0434783	0	0	0
Antsirabe	51	18	6	2	2	4	1	1	1	11	6	2	2	2	1	1	1	0.352941	0.117647	0.0392157	0.0392157	0.0784314	0.0196078	0.0196078	0.0196078	0.215686	0.117647	0.0392157	0.0392157	0.0392157	0.0196078	0.0196078	0.0196078
Antsohihy	60	37	21	18	14	4	1	1	0	27	16	15	12	3	1	1	0	0.616667	0.35	0.3	0.233333	0.0666667	0.0166667	0.0166667	0	0.45	0.266667	0.25	0.2	0.05	0.0166667	0.0166667	0
Beforona	54	5	3	2	1	1	0	0	0	1	0	0	0	1	0	0	0	0.0925926	0.0555556	0.037037	0.0185185	0.0185185	0	0	0	0.0185185	0	0	0	0.0185185	0	0	0
Antsiranana	180	33	18	13	7	6	4	2	2	25	14	11	6	5	4	2	2	0.183333	0.1	0.0722222	0.0388889	0.0333333	0.0222222	0.0111111	0.0111111	0.138889	0.0777778	0.0611111	0.0333333	0.0277778	0.0222222	0.0111111	0.0111111
Fianarantsoa	84	43	18	13	9	7	0	0	0	23	11	9	7	3	0	0	0	0.511905	0.214286	0.154762	0.107143	0.0833333	0	0	0	0.27381	0.130952	0.107143	0.0833333	0.0357143	0	0	0
Fort Dauphin	50	25	19	18	10	6	4	2	2	25	19	18	10	5	4	2	2	0.5	0.38	0.36	0.2	0.12	0.08	0.04	0.04	0.5	0.38	0.36	0.2	0.1	0.08	0.04	0.04
Moramanga	60	16	8	5	2	3	1	1	0	7	3	3	1	2	0	0	0	0.266667	0.133333	0.0833333	0.0333333	0.05	0.0166667	0.0166667	0	0.116667	0.05	0.05	0.0166667	0.0333333	0	0	0
Tamatave	50	23	10	6	1	0	0	0	0	13	7	4	1	0	0	0	0	0.46	0.2	0.12	0.02	0	0	0	0	0.26	0.14	0.08	0.02	0	0	0	0
Toliara	23	16	14	11	6	1	1	1	1	14	13	10	5	1	1	1	1	0.695652	0.608696	0.478261	0.26087	0.0434783	0.0434783	0.0434783	0.0434783	0.608696	0.565217	0.434783	0.217391	0.0434783	0.0434783	0.0434783	0.0434783

## Sheet: Notes
Data excluded for towns wit a population of 5,000 people or less
